# Supplementary material for: Risk factors for invasive meningococcal disease: a retrospective analysis of the French national public health insurance database
Source: Hum Vaccin Immunother. 2021 Jan 15;17(6):1858–66. doi: 10.1080/21645515.2020.1849518 (PMC8115611; doi:10.1080/21645515.2020.1849518)
Supplement: Supplemental Material [file KHVI_A_1849518_SM0911.zip]

Archive with 2 entries (2 files):
- KHVI_1849518_Graphical Summary.tif
- KHVI_1849518_Supplemental_Material.docx
